# Supplementary material for: The carnivorous digestive system and bamboo diet of giant pandas may shape their low gut bacterial diversity
Source: Conserv Physiol. 2020 Mar 13;8(1):coz104. doi: 10.1093/conphys/coz104 (PMC7066643; doi:10.1093/conphys/coz104)
Supplement: table_s1_coz104 [file table_s1_coz104.xlsx]

## Sheet: Sheet1
Table S1 Information and basic statistics on the additional datasets included in our comparative study.
Species	Diet	Wild/Captive	Illumina technology	16S region	Number of samples	Source	Accession numbers
Black bear	Omnivore	Captive	illumina Miseq	V4	36	Song et al.(2017)	SRX1244940
Red panda	Bamboo	Captive	illumina Miseq	V4	15	Williams et al.(2018)	SRP077938
Cat	Carnivore	Captive	illumina Miseq	V4	74	Bermingham et al.(2018)	PRJNA470724
Black backed jackals	Carnivore	Captive	illumina Miseq	V4	50	Menke et al.(2014)	SRP044660
cheetah	Carnivore	Captive	illumina Miseq	V4	68	Menke et al.(2014)	SRP044660
dhole	Carnivore	Captive	illumina Miseq	V4	4	Wu et al.(2016)	SRA278746
leopard cat	Carnivore	Captive	illumina Miseq	V4	13	An C et al.(2017)	SRP080781
