# Supplementary material for: The carnivorous digestive system and bamboo diet of giant pandas may shape their low gut bacterial diversity
Source: Conserv Physiol. 2020 Mar 13;8(1):coz104. doi: 10.1093/conphys/coz104 (PMC7066643; doi:10.1093/conphys/coz104)
Supplement: table_s4_coz104 [file table_s4_coz104.xlsx]

## Sheet: metadata
Table S4. Detailed information of sampling and sequencing of 16S rDNA gene in this study.
SampleID	Gender	Age stages	Age	Location	individual	Platform	16S region	Reads count
GN1	Female	S1	4 month	Ya'an	Hua ni	Miseq	V4	39693
GN2		S1	5 month	Ya'an		Miseq	V4	48913
GN3		S1	6 month	Ya'an		Miseq	V4	44438
XN5.30		S2	8 month	Ya'an		Miseq	V4	37074
XN8.15		S2	11 month	Ya'an		Miseq	V4	34951
XN8.8		S2	11 month	Ya'an		Miseq	V4	52704
XN9.2		S2	12 month	Ya'an		Miseq	V4	38903
XN11.19		S3	14 month	Ya'an		Miseq	V4	40579
XN1.9		S3	15 month	Ya'an		Miseq	V4	29429
XN1.27		S3	16 month	Ya'an		Miseq	V4	35576
GW-GZ.1	Female	S1	4 month	Ya'an	Wu wen	Miseq	V4	40522
GW-GZ.3		S1	6 month	Ya'an		Miseq	V4	46395
GZ.5		S2	8 month	Ya'an		Miseq	V4	47171
GZ.6		S2	9 month	Ya'an		Miseq	V4	50200
GZ6.15		S2	9 month	Ya'an		Miseq	V4	46121
GZ8.13		S2	11 month	Ya'an		Miseq	V4	55194
GZ8.15		S2	11 month	Ya'an		Miseq	V4	54960
GZ9.2		S2	12 month	Ya'an		Miseq	V4	36463
GZ10.23		S2	13 month	Ya'an		Miseq	V4	47894
GZ11.24		S3	14 month	Ya'an		Miseq	V4	49255
GZ12.18		S3	15 month	Ya'an		Miseq	V4	45510
GZ1.9		S3	16 month	Ya'an		Miseq	V4	30029
GW-HZ.4	Female	S2	8 month	Ya'an	Xin xin	Miseq	V4	44594
GW-HZ.5		S2	9 month	Ya'an		Miseq	V4	31224
GW-HZ.7		S2	11 month	Ya'an		Miseq	V4	39099
GW-HZ.8		S2	12 month	Ya'an		Miseq	V4	35106
HZ28.17		S2	12 month	Ya'an		Miseq	V4	41928
HZ1.11.24		S3	15 month	Ya'an		Miseq	V4	39166
HZ1.12.1		S3	16 month	Ya'an		Miseq	V4	45547
HZ1.1.28		S3	17 month	Ya'an		Miseq	V4	43455
GW-NN.1	Male	S1	4 month	Ya'an	Shun shun	Miseq	V4	32118
GW-NN.2		S1	5 month	Ya'an		Miseq	V4	46034
GW-NN.3		S1	6 month	Ya'an		Miseq	V4	48752
GW-NN.4		S1	7 month	Ya'an		Miseq	V4	31215
GW-NN.5.1		S2	8 month	Ya'an		Miseq	V4	50792
GW-NN.6		S2	9 month	Ya'an		Miseq	V4	36929
NN6.30		S2	10 month	Ya'an		Miseq	V4	33606
GW-NN.8		S2	11 month	Ya'an		Miseq	V4	33262
NN8.18		S2	11 month	Ya'an		Miseq	V4	45540
NN8.22		S2	11 month	Ya'an		Miseq	V4	43258
NN8.29		S2	12 month	Ya'an		Miseq	V4	48944
NN8.31		S2	12 month	Ya'an		Miseq	V4	42822
NN9.2		S2	12 month	Ya'an		Miseq	V4	44513
NN10.23		S2	13 month	Ya'an		Miseq	V4	46593
NN12.18		S3	14 month	Ya'an		Miseq	V4	50523
NN1.9		S3	16 month	Ya'an		Miseq	V4	38389
GW-SX.1	Male	S1	4 month	Ya'an	Hua yang	Miseq	V4	34792
GW-SX.2		S1	5 month	Ya'an		Miseq	V4	38113
GW-SX.4		S1	7 month	Ya'an		Miseq	V4	32764
SX.6		S2	9 month	Ya'an		Miseq	V4	48961
GW-SX.7		S2	10 month	Ya'an		Miseq	V4	45688
SX8.29		S2	11 month	Ya'an		Miseq	V4	48535
SX9.23		S2	12 month	Ya'an		Miseq	V4	56007
SX10.1		S3	13 month	Ya'an		Miseq	V4	41379
SX10.18		S3	13 month	Ya'an		Miseq	V4	58116
SX10.2		S3	13 month	Ya'an		Miseq	V4	49266
SX11.10		S3	14 month	Ya'an		Miseq	V4	51042
SX1.27		S3	16 month	Ya'an		Miseq	V4	39249
GW-FY.1	Male	S1	4 month	Ya'an	Gong gong	Miseq	V4	35184
GW-FY.2		S1	5 month	Ya'an		Miseq	V4	31353
GW-FY.3		S1	6 month	Ya'an		Miseq	V4	44013
GW-FY.4		S1	7 month	Ya'an		Miseq	V4	44622
GW-FY.5		S2	8 month	Ya'an		Miseq	V4	31660
FY.6		S2	9 month	Ya'an		Miseq	V4	38796
FY8.7		S2	11 month	Ya'an		Miseq	V4	47017
FY8.12		S2	11 month	Ya'an		Miseq	V4	61600
FY8.28		S2	12 month	Ya'an		Miseq	V4	39572
FY8.31		S2	12 month	Ya'an		Miseq	V4	38884
FY9.2		S2	12 month	Ya'an		Miseq	V4	43418
FY10.22		S2	13 month	Ya'an		Miseq	V4	46716
FY11.24		S3	14 month	Ya'an		Miseq	V4	49455
FY12.29		S3	15 month	Ya'an		Miseq	V4	36289
FY1.27		S3	16 month	Ya'an		Miseq	V4	34692
GW-ZM1.1	Male	S1	4 month	Ya'an	Xing ya	Miseq	V4	39395
GW-ZM1.2		S1	5 month	Ya'an		Miseq	V4	37959
GW-ZM1.3		S1	6 month	Ya'an		Miseq	V4	37687
ZM1.5		S2	8 month	Ya'an		Miseq	V4	31117
ZM1.6		S2	9 month	Ya'an		Miseq	V4	31856
GW-ZM1.7		S2	10 month	Ya'an		Miseq	V4	28218
ZM1.10.28		S2	13 month	Ya'an		Miseq	V4	36150
ZM1.11.21		S3	14 month	Ya'an		Miseq	V4	51745
ZM1.12.2		S3	15 month	Ya'an		Miseq	V4	42069
ZM1.1.28		S3	16 month	Ya'an		Miseq	V4	41484
GW-ZM2.1	Female	S1	4 month	Ya'an	Xing an	Miseq	V4	31717
GW-ZM2.2		S1	5 month	Ya'an		Miseq	V4	33327
GW-ZM2.3		S1	6 month	Ya'an		Miseq	V4	35190
GW-ZM2.4		S1	7 month	Ya'an		Miseq	V4	32064
GW-ZM2.5		S2	8 month	Ya'an		Miseq	V4	50364
ZM2.6		S2	9 month	Ya'an		Miseq	V4	40475
ZM2.8.15		S2	11 month	Ya'an		Miseq	V4	31639
ZM2.8.2		S2	11 month	Ya'an		Miseq	V4	42865
ZM2.9.10		S2	12 month	Ya'an		Miseq	V4	41279
ZM2.9.3		S2	12 month	Ya'an		Miseq	V4	51234
ZM2.10.14		S2	13 month	Ya'an		Miseq	V4	47423
ZM2.1.27		S3	16 month	Ya'an		Miseq	V4	44305
AL26	Female	Adult	6.5 year	Ya'an	A lin	Miseq	V4	31094
BX	Female	Adult	11 year	Dujiangyan	Bai yang	Miseq	V4	27419
Cu	Female	Adult	8.5 year	Ya'an	Cui cui	Miseq	V4	31103
DL255	Male	Adult	16 year	Dujiangyan	Dai li	Miseq	V4	31472
GN	Female	Adult	11 year	Ya'an	Qian qian	Miseq	V4	29687
HA	Male	Adult	7.5 year	Ya'an	Hua ao	Miseq	V4	23891
JN-2349	Female	Adult	19.5 year	Ya'an	Qin qin	Miseq	V4	31686
JX	Female	Adult	10 year	Ya'an	Jin xin	Miseq	V4	31241
JZ	Female	Adult	14 year	Dujiangyan	Jun zhu	Miseq	V4	28769
LL	Male	Adult	17 year	Ya'an	Lu lu	Miseq	V4	31458
LT	Male	Adult	16.5 year	Dujiangyan	Long teng	Miseq	V4	31605
ML	Male	Adult	13 year	Dujiangyan	Mei lin	Miseq	V4	31552
MM	Female	Adult	9 year	Dujiangyan	Min min	Miseq	V4	31133
MS	Male	Adult	14 year	Ya'an	Mei sheng	Miseq	V4	31266
MX	Male	Adult	8.5 year	Ya'an	Mei xin	Miseq	V4	21751
PP	Male	Adult	17 year	Dujiangyan	Peng peng	Miseq	V4	31172
Pa	Male	Adult	30 year	Dujiangyan	Pan pan	Miseq	V4	46602
QY	Female	Adult	23 year	Ya'an	Qiao yuan	Miseq	V4	21993
Qq	Male	Adult	28 year	Dujiangyan	Qiang qiang	Miseq	V4	29684
SL	Female	Adult	12 year	Ya'an	Su lin	Miseq	V4	31454
TS	Male	Adult	12 year	Dujiangyan	Tai shan	Miseq	V4	31095
TT232	Male	Adult	11 year	Dujiangyan	Tao tao	Miseq	V4	31529
WG	Male	Adult	14.5 year	Ya'an	Wu gang	Miseq	V4	31569
XNM1.9	Female	Adult	10 year	Ya'an	Xin ni er	Miseq	V4	44918
YM	Female	Adult	7.5 year	Ya'an	Yao man	Miseq	V4	46763
YP	Female	Adult	21 year	Dujiangyan	Yin pin	Miseq	V4	30579
YX74	Female	Adult	10 year	Ya'an	Wen yu	Miseq	V4	31484
YY	Female	Adult	14 year	Ya'an	You you	Miseq	V4	23296
YZ	Male	Adult	8 year	Dujiangyan	Yun zi	Miseq	V4	31432
ZX452-2	Adult	Adult	12 year	Dujiangyan	Zi xia	Miseq	V4	31940
ZY	Female	Adult	27 year	Dujiangyan	Zi yun	Miseq	V4	24177
