# Supplementary material for: The carnivorous digestive system and bamboo diet of giant pandas may shape their low gut bacterial diversity
Source: Conserv Physiol. 2020 Mar 13;8(1):coz104. doi: 10.1093/conphys/coz104 (PMC7066643; doi:10.1093/conphys/coz104)
Supplement: table_s5_coz104 [file table_s5_coz104.xlsx]

## Sheet: Sheet5
Table S5. Results from group significance testing of individual OTUs.
Genera	The relative abundance in S1	The relative abundance in S2	The relative abundance in S3	The test of significance between S1 vs S2	The test of significance between S1 vs S3	The test of significance between S2 vs S3
Veillonellaceae_unclassified	0.10868	0.04197	0.00575	***	***	ns
Veillonella	0.00687	0.00221	0.00253	ns	ns	ns
Trueperella	0.08860	0.00069	0.00269	***	***	ns
Streptococcus	0.00856	0.07973	0.19469	***	***	*
Pseudomonadaceae_unclassified	0.00140	0.00081	0.05237	***	ns	*
Pectinatus	0.00076	0.00684	0.00003	ns	ns	ns
Pasteurellaceae_unclassified	0.01260	0.00196	0.03269	***	ns	**
Melissococcus	0.00125	0.00521	0.00738	***	ns	**
Lactobacillus	0.05324	0.22768	0.01147	***	***	***
Lactobacillales_unclassified	0.00070	0.00987	0.00164	***	**	***
Fusobacteriaceae_unclassified	0.00595	0.01690	0.00656	ns	ns	ns
Firmicutes_unclassified	0.03057	0.00721	0.00159	***	***	***
Enterobacteriaceae_unclassified	0.03949	0.35663	0.41659	***	***	ns
Coriobacteriaceae_unclassified	0.04846	0.00143	0.00428	***	***	ns
Clostridium_XlVb	0.00001	0.00267	0.02097	***	***	**
Clostridium_XI	0.00002	0.00204	0.00571	*	***	***
Clostridium_sensu_stricto	0.00221	0.11688	0.12147	***	***	ns
Clostridiales_unclassified	0.01624	0.00446	0.00132	ns	*	**
Clostridiales_Incertae_Sedis_XI_unclassified	0.02840	0.00333	0.00250	ns	ns	**
Campylobacterales_unclassified	0.01172	0.00355	0.00002	***	***	ns
Campylobacter	0.00748	0.01587	0.01417	***	**	ns
Bifidobacterium	0.00659	0.00422	0.00005	**	***	**
Bacteroidetes_unclassified	0.24102	0.02936	0.00125	***	***	*
Bacteroides	0.02645	0.00472	0.00084	***	***	ns
Bacteroidales_unclassified	0.08631	0.01714	0.00116	***	***	ns
Bacilli_unclassified	0.03151	0.00181	0.01177	*	ns	ns
Bacillales_unclassified	0.00010	0.00058	0.03377	ns	***	***
Actinomycetales_unclassified	0.01867	0.00113	0.00061	***	***	**
*p< 0.05, **p< 0.01 and ***p< 0.001 by Mann-Whitney U test. ns denote no significant difference.
