# Supplementary material for: The carnivorous digestive system and bamboo diet of giant pandas may shape their low gut bacterial diversity
Source: Conserv Physiol. 2020 Mar 13;8(1):coz104. doi: 10.1093/conphys/coz104 (PMC7066643; doi:10.1093/conphys/coz104)
Supplement: table_s6_coz104 [file table_s6_coz104.xlsx]

## Sheet: Sheet2
Table S6. Detailed information of sampling and sequencing of 16S rDNA gene for mice in this study.
SampleID	Gender	Diet	Age	Sample type	Sampling time (Day)	Group	individual	Platform	16S region	Reads count
ZTD17023756	Male	Normal diet	9 weeks old	Stool	0	Treatment	T.01	Miseq	V4	65296
ZTD17023757	Male	Normal diet	9 weeks old	Stool	0	Treatment	T.02	Miseq	V4	72933
ZTD17023758	Male	Normal diet	9 weeks old	Stool	0	Treatment	T.03	Miseq	V4	60199
ZTD17023759	Male	Normal diet	9 weeks old	Stool	0	Treatment	T.04	Miseq	V4	69619
ZTD17023760	Male	Normal diet	9 weeks old	Stool	0	Treatment	T.06	Miseq	V4	69019
ZTD17023761	Male	Normal diet	9 weeks old	Stool	0	Treatment	T.09	Miseq	V4	80383
ZTD17023762	Male	Normal diet	9 weeks old	Stool	0	Treatment	T.10	Miseq	V4	81525
ZTD17023763	Male	Normal diet	9 weeks old	Stool	0	Control	C.01	Miseq	V4	69673
ZTD17023764	Male	Normal diet	9 weeks old	Stool	0	Control	C.03	Miseq	V4	65387
ZTD17023765	Male	Normal diet	9 weeks old	Stool	0	Control	C.04	Miseq	V4	68988
ZTD17023766	Male	Normal diet	9 weeks old	Stool	0	Control	C.06	Miseq	V4	65723
ZTD17023767	Male	Normal diet	9 weeks old	Stool	0	Control	C.05	Miseq	V4	81050
ZTD17023768	Male	Normal diet	9 weeks old	Stool	0	Control	C.07	Miseq	V4	65804
ZTD17023769	Male	Normal diet	9 weeks old	Stool	0	Control	C.08	Miseq	V4	81452
ZTD17023770	Male	Normal diet	9 weeks old	Stool	0	Control	C.09	Miseq	V4	65505
ZTD17023771	Male	Normal diet	9 weeks old	Stool	0	Control	C.10	Miseq	V4	41893
ZTD17023772	Male	50 % Bamboo	10 weeks old	Stool	7	Treatment	T.01	Miseq	V4	68298
ZTD17023773	Male	50 % Bamboo	10 weeks old	Stool	7	Treatment	T.02	Miseq	V4	66009
ZTD17023774	Male	50 % Bamboo	10 weeks old	Stool	7	Treatment	T.03	Miseq	V4	66134
ZTD17023775	Male	50 % Bamboo	10 weeks old	Stool	7	Treatment	T.04	Miseq	V4	47039
ZTD17023776	Male	50 % Bamboo	10 weeks old	Stool	7	Treatment	T.05	Miseq	V4	66302
ZTD17023777	Male	50 % Bamboo	10 weeks old	Stool	7	Treatment	T.06	Miseq	V4	55196
ZTD17023778	Male	50 % Bamboo	10 weeks old	Stool	7	Treatment	T.07	Miseq	V4	37257
ZTD17023779	Male	50 % Bamboo	10 weeks old	Stool	7	Treatment	T.08	Miseq	V4	68156
ZTD17023780	Male	50 % Bamboo	10 weeks old	Stool	7	Treatment	T.09	Miseq	V4	68554
ZTD17023781	Male	50 % Bamboo	10 weeks old	Stool	7	Treatment	T.10	Miseq	V4	75268
ZTD17023782	Male	Normal diet	10 weeks old	Stool	7	Control	C.01	Miseq	V4	99304
ZTD17023783	Male	Normal diet	10 weeks old	Stool	7	Control	C.02	Miseq	V4	77324
ZTD17023784	Male	Normal diet	10 weeks old	Stool	7	Control	C.03	Miseq	V4	75959
ZTD17023785	Male	Normal diet	10 weeks old	Stool	7	Control	C.04	Miseq	V4	73740
ZTD17023786	Male	Normal diet	10 weeks old	Stool	7	Control	C.05	Miseq	V4	73913
ZTD17023787	Male	Normal diet	10 weeks old	Stool	7	Control	C.06	Miseq	V4	68102
ZTD17023788	Male	Normal diet	10 weeks old	Stool	7	Control	C.07	Miseq	V4	68473
ZTD17023789	Male	Normal diet	10 weeks old	Stool	7	Control	C.08	Miseq	V4	67395
ZTD17023790	Male	Normal diet	10 weeks old	Stool	7	Control	C.09	Miseq	V4	67657
ZTD17023791	Male	Normal diet	10 weeks old	Stool	7	Control	C.10	Miseq	V4	77814
ZTD17023792	Male	80 % Bamboo	11 weeks old	Stool	14	Treatment	T.01	Miseq	V4	75202
ZTD17023793	Male	80 % Bamboo	11 weeks old	Stool	14	Treatment	T.02	Miseq	V4	75097
ZTD17023794	Male	80 % Bamboo	11 weeks old	Stool	14	Treatment	T.03	Miseq	V4	83264
ZTD17023795	Male	80 % Bamboo	11 weeks old	Stool	14	Treatment	T.04	Miseq	V4	32146
ZTD17023796	Male	80 % Bamboo	11 weeks old	Stool	14	Treatment	T.05	Miseq	V4	79899
ZTD17023797	Male	80 % Bamboo	11 weeks old	Stool	14	Treatment	T.06	Miseq	V4	66605
ZTD17023798	Male	80 % Bamboo	11 weeks old	Stool	14	Treatment	T.07	Miseq	V4	78067
ZTD17023799	Male	80 % Bamboo	11 weeks old	Stool	14	Treatment	T.08	Miseq	V4	45582
ZTD17023800	Male	80 % Bamboo	11 weeks old	Stool	14	Treatment	T.09	Miseq	V4	79358
ZTD17023801	Male	80 % Bamboo	11 weeks old	Stool	14	Treatment	T.10	Miseq	V4	55763
ZTD17023802	Male	Normal diet	11 weeks old	Stool	14	Control	C.01	Miseq	V4	44067
ZTD17023803	Male	Normal diet	11 weeks old	Stool	14	Control	C.02	Miseq	V4	84815
ZTD17023804	Male	Normal diet	11 weeks old	Stool	14	Control	C.03	Miseq	V4	82977
ZTD17023805	Male	Normal diet	11 weeks old	Stool	14	Control	C.04	Miseq	V4	82053
ZTD17023806	Male	Normal diet	11 weeks old	Stool	14	Control	C.05	Miseq	V4	32154
ZTD17023807	Male	Normal diet	11 weeks old	Stool	14	Control	C.06	Miseq	V4	69583
ZTD17023808	Male	Normal diet	11 weeks old	Stool	14	Control	C.07	Miseq	V4	58771
ZTD17023809	Male	Normal diet	11 weeks old	Stool	14	Control	C.08	Miseq	V4	70596
ZTD17023810	Male	Normal diet	11 weeks old	Stool	14	Control	C.09	Miseq	V4	74732
ZTD17023811	Male	Normal diet	11 weeks old	Stool	14	Control	C.10	Miseq	V4	69175
ZTD17023812	Male	80 % Bamboo	13 weeks old	Stool	28	Treatment	T.01	Miseq	V4	68089
ZTD17023813	Male	80 % Bamboo	13 weeks old	Stool	28	Treatment	T.02	Miseq	V4	75653
ZTD17023814	Male	80 % Bamboo	13 weeks old	Stool	28	Treatment	T.03	Miseq	V4	77473
ZTD17023815	Male	80 % Bamboo	13 weeks old	Stool	28	Treatment	T.04	Miseq	V4	68956
ZTD17023816	Male	80 % Bamboo	13 weeks old	Stool	28	Treatment	T.05	Miseq	V4	83426
ZTD17023817	Male	80 % Bamboo	13 weeks old	Stool	28	Treatment	T.06	Miseq	V4	66334
ZTD17023818	Male	80 % Bamboo	13 weeks old	Stool	28	Treatment	T.07	Miseq	V4	76558
ZTD17023819	Male	80 % Bamboo	13 weeks old	Stool	28	Treatment	T.08	Miseq	V4	46161
ZTD17023820	Male	80 % Bamboo	13 weeks old	Stool	28	Treatment	T.09	Miseq	V4	72318
ZTD17023821	Male	80 % Bamboo	13 weeks old	Stool	28	Treatment	T.10	Miseq	V4	80404
ZTD17023822	Male	Normal diet	13 weeks old	Stool	28	Control	C.01	Miseq	V4	76891
ZTD17023823	Male	Normal diet	13 weeks old	Stool	28	Control	C.02	Miseq	V4	32374
ZTD17023824	Male	Normal diet	13 weeks old	Stool	28	Control	C.03	Miseq	V4	75480
ZTD17023825	Male	Normal diet	13 weeks old	Stool	28	Control	C.04	Miseq	V4	50361
ZTD17023826	Male	Normal diet	13 weeks old	Stool	28	Control	C.05	Miseq	V4	46414
ZTD17023827	Male	Normal diet	13 weeks old	Stool	28	Control	C.06	Miseq	V4	66443
ZTD17023828	Male	Normal diet	13 weeks old	Stool	28	Control	C.07	Miseq	V4	73364
ZTD17023829	Male	Normal diet	13 weeks old	Stool	28	Control	C.08	Miseq	V4	83584
ZTD17023830	Male	Normal diet	13 weeks old	Stool	28	Control	C.09	Miseq	V4	104805
ZTD17023831	Male	Normal diet	13 weeks old	Stool	28	Control	C.10	Miseq	V4	66216
ZTD17023851	Male	Normal diet	14 weeks old	Stool	35	Treatment	T.01	Miseq	V4	79764
ZTD17023852	Male	Normal diet	14 weeks old	Stool	35	Treatment	T.02	Miseq	V4	69379
ZTD17023853	Male	Normal diet	14 weeks old	Stool	35	Treatment	T.03	Miseq	V4	30664
ZTD17023854	Male	Normal diet	14 weeks old	Stool	35	Treatment	T.04	Miseq	V4	71918
ZTD17023855	Male	Normal diet	14 weeks old	Stool	35	Treatment	T.05	Miseq	V4	78760
ZTD17023856	Male	Normal diet	14 weeks old	Stool	35	Treatment	T.06	Miseq	V4	65576
ZTD17023857	Male	Normal diet	14 weeks old	Stool	35	Treatment	T.07	Miseq	V4	76861
ZTD17023858	Male	Normal diet	14 weeks old	Stool	35	Treatment	T.08	Miseq	V4	77803
ZTD17023859	Male	Normal diet	14 weeks old	Stool	35	Treatment	T.09	Miseq	V4	84637
ZTD17023860	Male	Normal diet	14 weeks old	Stool	35	Treatment	T.10	Miseq	V4	76269
ZTD17023861	Male	Normal diet	14 weeks old	Stool	35	Control	C.01	Miseq	V4	81742
ZTD17023862	Male	Normal diet	14 weeks old	Stool	35	Control	C.02	Miseq	V4	74552
ZTD17023863	Male	Normal diet	14 weeks old	Stool	35	Control	C.03	Miseq	V4	66690
ZTD17023864	Male	Normal diet	14 weeks old	Stool	35	Control	C.04	Miseq	V4	81215
ZTD17023865	Male	Normal diet	14 weeks old	Stool	35	Control	C.05	Miseq	V4	75141
ZTD17023866	Male	Normal diet	14 weeks old	Stool	35	Control	C.06	Miseq	V4	56997
ZTD17023867	Male	Normal diet	14 weeks old	Stool	35	Control	C.07	Miseq	V4	82205
ZTD17023868	Male	Normal diet	14 weeks old	Stool	35	Control	C.08	Miseq	V4	82293
ZTD17023869	Male	Normal diet	14 weeks old	Stool	35	Control	C.09	Miseq	V4	74800
ZTD17023870	Male	Normal diet	14 weeks old	Stool	35	Control	C.10	Miseq	V4	48712
ZTD17023871	Male	Normal diet	15 weeks old	Stool	42	Treatment	T.01	Miseq	V4	73797
ZTD17023872	Male	Normal diet	15 weeks old	Stool	42	Treatment	T.02	Miseq	V4	65422
ZTD17023873	Male	Normal diet	15 weeks old	Stool	42	Treatment	T.03	Miseq	V4	49287
ZTD17023874	Male	Normal diet	15 weeks old	Stool	42	Treatment	T.04	Miseq	V4	80896
ZTD17023875	Male	Normal diet	15 weeks old	Stool	42	Treatment	T.05	Miseq	V4	83498
ZTD17023876	Male	Normal diet	15 weeks old	Stool	42	Treatment	T.06	Miseq	V4	71582
ZTD17023877	Male	Normal diet	15 weeks old	Stool	42	Treatment	T.07	Miseq	V4	33923
ZTD17023878	Male	Normal diet	15 weeks old	Stool	42	Treatment	T.08	Miseq	V4	79156
ZTD17023879	Male	Normal diet	15 weeks old	Stool	42	Treatment	T.09	Miseq	V4	65228
ZTD17023880	Male	Normal diet	15 weeks old	Stool	42	Treatment	T.10	Miseq	V4	73242
ZTD17023881	Male	Normal diet	15 weeks old	Stool	42	Control	C.01	Miseq	V4	71302
ZTD17023882	Male	Normal diet	15 weeks old	Stool	42	Control	C.02	Miseq	V4	78154
ZTD17023883	Male	Normal diet	15 weeks old	Stool	42	Control	C.03	Miseq	V4	79265
ZTD17023884	Male	Normal diet	15 weeks old	Stool	42	Control	C.04	Miseq	V4	73867
ZTD17023885	Male	Normal diet	15 weeks old	Stool	42	Control	C.05	Miseq	V4	69015
ZTD17023886	Male	Normal diet	15 weeks old	Stool	42	Control	C.06	Miseq	V4	67190
ZTD17023887	Male	Normal diet	15 weeks old	Stool	42	Control	C.07	Miseq	V4	78872
ZTD17023888	Male	Normal diet	15 weeks old	Stool	42	Control	C.08	Miseq	V4	84571
ZTD17023889	Male	Normal diet	15 weeks old	Stool	42	Control	C.09	Miseq	V4	80712
ZTD17023890	Male	Normal diet	15 weeks old	Stool	42	Control	C.10	Miseq	V4	46311
ZTD17023891	Male	Normal diet	17 weeks old	Stool	56	Treatment	T.01	Miseq	V4	72567
ZTD17023892	Male	Normal diet	17 weeks old	Stool	56	Treatment	T.02	Miseq	V4	84528
ZTD17023893	Male	Normal diet	17 weeks old	Stool	56	Treatment	T.03	Miseq	V4	73482
ZTD17023894	Male	Normal diet	17 weeks old	Stool	56	Treatment	T.04	Miseq	V4	33714
ZTD17023895	Male	Normal diet	17 weeks old	Stool	56	Treatment	T.05	Miseq	V4	78132
ZTD17023896	Male	Normal diet	17 weeks old	Stool	56	Treatment	T.06	Miseq	V4	63548
ZTD17023897	Male	Normal diet	17 weeks old	Stool	56	Treatment	T.07	Miseq	V4	45742
ZTD17023898	Male	Normal diet	17 weeks old	Stool	56	Treatment	T.08	Miseq	V4	83992
ZTD17023899	Male	Normal diet	17 weeks old	Stool	56	Treatment	T.09	Miseq	V4	81403
ZTD17023900	Male	Normal diet	17 weeks old	Stool	56	Treatment	T.10	Miseq	V4	72486
ZTD17023901	Male	Normal diet	17 weeks old	Stool	56	Control	C.01	Miseq	V4	56887
ZTD17023902	Male	Normal diet	17 weeks old	Stool	56	Control	C.02	Miseq	V4	66025
ZTD17023903	Male	Normal diet	17 weeks old	Stool	56	Control	C.03	Miseq	V4	49539
ZTD17023904	Male	Normal diet	17 weeks old	Stool	56	Control	C.04	Miseq	V4	65670
ZTD17023905	Male	Normal diet	17 weeks old	Stool	56	Control	C.05	Miseq	V4	82158
ZTD17023906	Male	Normal diet	17 weeks old	Stool	56	Control	C.06	Miseq	V4	80697
ZTD17023907	Male	Normal diet	17 weeks old	Stool	56	Control	C.07	Miseq	V4	66717
ZTD17023908	Male	Normal diet	17 weeks old	Stool	56	Control	C.08	Miseq	V4	72740
ZTD17023909	Male	Normal diet	17 weeks old	Stool	56	Control	C.09	Miseq	V4	73071
ZTD17023910	Male	Normal diet	17 weeks old	Stool	56	Control	C.10	Miseq	V4	81514
